# Supplementary material for: MhcII Regulates Transmission of α-Synuclein-Seeded Pathology in Mice
Source: Int J Mol Sci. 2022 Jul 25;23(15):8175. doi: 10.3390/ijms23158175 (PMC9332117; doi:10.3390/ijms23158175)
Supplement: Supplementary file 1 [file ijms-23-08175-s001.zip]

Archive with 2 entries (2 files):
- Revised_Supplementary Tables.pdf
- Supplementary Figures and Figures Legends.pdf
